# Supplementary material for: Social influence of e-cigarette smoking prevalence on smoking behaviours among high-school teenagers: Microsimulation experiments
Source: PLoS One. 2019 Aug 29;14(8):e0221557. doi: 10.1371/journal.pone.0221557 (PMC6715222; doi:10.1371/journal.pone.0221557)
Supplement: S1 Table — (XLSX) [file pone.0221557.s003.xlsx]

## Sheet: S.Table1
	Variable name in equations (S1)		Var names in NetLogo algorithm (S2)		Description
	CC		sts		Conventional cigarette smoking status at time t
	tcc		states		Accumulated time length spent with conventional tobacco smoking status by time t
	EC		ests		E-cigarette smoking status at time t
	tec		statese		Accumulated time length spent with e-cigarette smoking status by time t
	NS		hcts		Non-smoking status at time t
	tns		stateh		Accumulated time length spent with non-smoking status by time t
	nt		totaladdict		Conventional cigarette somoking teenagers among the agent's peer network at time t
	mt		skp		Conventional cigarette smoking prevalence in the society at time t
	kt		etotaladdict		E-cigarette somoking teenagers among the agent's peer network at time t
	jt		eskp		E-cigarette smoking prevalence in the society at time t
	Openess		opens		Open attitude toward cigarette smoking
	Cross-over		C		Constant for diference between utility derived from e-cigarette smoking status and that from conventional smoking status by adjusting for "opens" updating speed
