# Supplementary material for: Social influence of e-cigarette smoking prevalence on smoking behaviours among high-school teenagers: Microsimulation experiments
Source: PLoS One. 2019 Aug 29;14(8):e0221557. doi: 10.1371/journal.pone.0221557 (PMC6715222; doi:10.1371/journal.pone.0221557)
Supplement: S2 Table — (XLSX) [file pone.0221557.s004.xlsx]

## Sheet: S.Table2
	Initial conventinal smoking status (1=smoke, 2=non)	Initial e-cigarette smoking status (1=smoke, 2=non)	Mean level of "openess (1-4)"	Standard deviation of "openess"	Population sum of "openess"	Mean number of smoking in peer network	Standard deviation of number of smokers in peer network
	1	2	1.67603	0.673015	1909	2.32836	1.44227
	2	2	3.63601	0.585521	24554	0.54287	0.994046
	1	1	1.39506	0.52271	113	2.82716	1.33032
	2	1	2.91667	0.619724	70	1.16667	1.46456
	Reference; National Youth Tobacco Survey 2011
	available at https://www.cdc.gov/tobacco/data_statistics/surveys/nyts/index.htm
